# Supplementary material for: Preparation and Characterization of Muscone Oil-Based Cyclodextrin Metal–Organic Frameworks: Molecular Dynamics Simulations and Stability Evaluation
Source: Pharmaceutics. 2025 Apr 9;17(4):497. doi: 10.3390/pharmaceutics17040497 (PMC12030149; doi:10.3390/pharmaceutics17040497)
Supplement: Supplementary file 1 [file pharmaceutics-17-00497-s001.zip]

Archive with 1 entries (1 files):
- pharmaceutics-3531984-supplementary.pdf
